# Supplementary material for: Macrophage and Dendritic Cell Activation and Polarization in Response to Coccidioides posadasii Infection
Source: J Fungi (Basel). 2021 Aug 3;7(8):630. doi: 10.3390/jof7080630 (PMC8397226; doi:10.3390/jof7080630)
Supplement: Supplementary file 1 [file jof-07-00630-s001.zip]

Archive with 1 entries (1 files):
- jof-1314500-supplementary.pdf
